# Supplementary material for: Corrections of Dental Anomalies in the Maxillary Incisors and Their Influence on Perceived Smile Esthetics: A Systematic Review
Source: Bioengineering (Basel). 2025 Mar 6;12(3):262. doi: 10.3390/bioengineering12030262 (PMC11939297; doi:10.3390/bioengineering12030262)
Supplement: Supplementary file 1 [file bioengineering-12-00262-s001.zip]

Archive with 1 entries (1 files):
- bioengineering-3406640-supplementary.pdf
